# Supplementary material for: Translating Molecular Subtypes into Cost-Effective Radiogenomic Biomarkers for Prognosis of Colorectal Cancer
Source: Diagnostics (Basel). 2026 Jan 14;16(2):273. doi: 10.3390/diagnostics16020273 (PMC12839849; doi:10.3390/diagnostics16020273)
Supplement: Supplementary file 1 [file diagnostics-16-00273-s001.zip › Supplementary Table.xlsx]

## Sheet: Table S1
Table S1. CMS-Associated Gene Signature
No.	Genes	Coefficient
1	FCGR3A	0.117964
2	CLEC5A	-0.427254
3	SLC11A1	0.498554
4	SLAMF8	-0.622812
5	GAS1	0.153164
6	CYP1B1	0.158793
7	BGN	0.302676
8	CCDC80	-0.117634
9	AEBP1	-0.148138
10	KCNMA1	-0.0295819
11	DAPK1	0.384364
12	ALOX5	0.0249307
13	CACNA1C	-0.0404105
14	FRZB	-0.00769604
15	MCM10	0.139203
16	DUSP4	0.0198352
17	PLAGL2	-0.112913
18	LY6G6D	0.125979
19	GNG4	0.264628
20	TRIM7	0.00632132
21	NRXN2	0.0580008
22	ZNF853	-0.00794162
23	ZCCHC24	0.0807324

## Sheet: Table S2
Table S2. Factor Analysis for CMS-Associated Gene Signature
Univariate COX Proportional Hazard Regression Analysis
	TCGA		GSE39582		Meta-Validation		COCC
	HR(95%CI)	P-Value	HR(95%CI)	P-Value	HR(95%CI)	P-Value	HR(95%CI)	P-Value
Risk Score	2.70 (1.88 - 3.87)	1.80*10-8	1.78 (1.33 - 2.39)	8.80*10-5	1.67 (1.19 - 2.32)	2.40*10-3	2.61 (1.93 - 3.51)	5.80*10-11
Sex (M vs. F)	1.06 (0.80 - 1.41)	6.90*10-1	1.31 (1.00 - 1.72)	4.90*10-2	0.92 (0.67 - 1.27)	6.20*10-1	1.32 (1.01 - 1.72)	4.30*10-2
Age	1.01 (1.00 - 1.02)	1.10*10-1	1.01 (1.00 - 1.02)	1.70*10-1	0.98 (0.97 - 0.99)	3.50*10-3	1.01 (1.00 - 1.02)	6.90*10-2
Tumor Location (L vs. R)	1.11 (0.83 - 1.48)	4.70*10-1	0.87 (0.66 - 1.14)	3.20*10-1	0.87 (0.56 - 1.35)	5.40*10-1	1.29 (0.96 - 1.74)	9.40*10-2
TNM Stage	2.12 (1.78 - 2.51)	1.00*10-18	2.50 (2.07 - 3.03)	3.30*10-21	3.17 (2.49 - 4.03)	1.60*10-21	3.30 (2.78 - 3.92)	1.70*10-49
MMR Status	0.86 (0.64 - 1.17)	3.40*10-1	1.79 (1.12 - 2.88)	1.40*10-2	0.83 (0.34 - 1.99)	6.70*10-1	2.07 (1.16 - 3.71)	1.20*10-2
Multivariate COX Proportional Hazard Regression Analysis
	TCGA		GSE39582		Meta-Validation		COCC
	HR(95%CI)	P-Value	HR(95%CI)	P-Value	HR(95%CI)	P-Value	HR(95%CI)	P-Value
Risk Score	2.04 (1.41 - 2.97)	1.80*10-4	1.60 (1.19 - 2.17)	2.20*10-3	1.50 (1.07 - 2.09)	1.70*10-2	1.77 (1.29 - 2.42)	3.70*10-4
Sex (M vs. F)	NA	NA	1.30 (0.98 - 1.73)	6.90*10-2	NA	NA	1.23 (0.93 - 1.62)	1.50*10-1
Age	NA	NA	NA	NA	0.99 (0.98 - 1.00)	2.30*10-1	NA	NA
Tumor Location (L vs. R)	NA	NA	NA	NA	NA	NA	NA	NA
TNM Stage	1.96 (1.65 - 2.34)	3.40*10-14	2.41 (1.97 - 2.96)	2.30*10-17	3.09 (2.41 - 3.97)	6.80*10-19	3.01 (2.52 - 3.60)	5.20*10-34
MMR Status	NA	NA	1.48 (0.92 - 2.38)	1.00*10-1	NA	NA	1.26 (0.70 - 2.27)	4.40*10-1
* M, Male; F, Femal; L, Left; R, Right; MMR, Mismatch repair; HR, Hazards ratio; CI, Confidence interval

## Sheet: Table S3
Table S3. Genomics Signature SHAP Feature Importance
No.	Genes	SHAP Value
1	SLAMF8	0.907882
2	SLC11A1	0.67394
3	CLEC5A	0.58652
4	DAPK1	0.487477
5	BGN	0.397782
6	GNG4	0.316872
7	CYP1B1	0.227048
8	GAS1	0.217073
9	AEBP1	0.211939
10	FCGR3A	0.168959
11	CCDC80	0.165219
12	MCM10	0.162274
13	LY6G6D	0.154091
14	PLAGL2	0.140903
15	ZCCHC24	0.0986689
16	NRXN2	0.069
17	CACNA1C	0.0482169
18	KCNMA1	0.0381288
19	ALOX5	0.0318683
20	DUSP4	0.0249574
21	ZNF853	0.00948343
22	FRZB	0.00838518
23	TRIM7	0.00796011

## Sheet: Table S4
Table S4. Literature-based validation for the biological roles of impactful genes identified by SHAP analysis
No.	Genes	Article	doi
1	SLAMF8	SLAMF8 regulates Fc receptor-mediated phagocytosis in mouse macrophage cells through PI3K-Akt signaling	10.1016/j.imlet.2025.106990
		SLAMF8, a potential new immune checkpoint molecule, is associated with the prognosis of colorectal cancer	10.1016/j.tranon.2023.101654
		SLAMF8 expression predicts the efficacy of anti-PD1 immunotherapy in gastrointestinal cancers	10.1002/cti2.1347
2	SLC11A1	SLC11A1 predicts the overall survival of patients with colorectal cancer	10.62347/VTYU3157
		Influence of Slc11a1 (formerly Nramp1) on DSS-induced colitis in mice	10.1189/jlb.0708397
		PDT-regulated immune gene prognostic model reveals tumor microenvironment in colorectal cancer liver metastases	10.1038/s41598-025-97667-z
3	CLEC5A	CLEC5A regulates the proliferation and migration of colon cancer via the AKT/mTOR signaling pathway	10.21037/jgo-23-304
		A Pan-Cancer Analysis Reveals CLEC5A as a Biomarker for Cancer Immunity and Prognosis	10.3389/fimmu.2022.831542
4	DAPK1	DAPK1 loss triggers tumor invasion in colorectal tumor cells	10.1038/s41419-019-2122-z
		Downregulation of DAPK1 promotes the stemness of cancer stem cells and EMT process by activating ZEB1 in colorectal cancer	10.1007/s00109-018-1716-8
		Evaluation of miR-107, DAPK1, and KLF4 Expression in Colorectal Tumors and Effect of Oxaliplatin and 5-FU on their Levels in Colorectal Cancer Cell Lines	10.30476/mejc.2020.83091.1131
5	BGN	Identification of BGN positive fibroblasts as a driving factor for colorectal cancer and development of its related prognostic model combined with machine learning	10.1186/s12885-024-12251-4
		Identification of BGN and THBS2 as metastasis-specific biomarkers and poor survival key regulators in human colon cancer by integrated analysis	10.1002/ctm2.973
		BGN/TLR4/NF-κB Mediates Epigenetic Silencing of Immunosuppressive Siglec Ligands in Colon Cancer Cells	10.3390/cells9020397

## Sheet: Table S5
Table S5. C-index for Prognosis Prediction
	TCGA	GSE39582	Meta-Validation	COCC	Mean
Ours	0.656 (0.611-0.700)	0.605 (0.568-0.642)	0.598 (0.551-0.644)	0.649 (0.614-0.683)	0.627
Oncotype_DX	0.576 (0.532-0.619)	0.561 (0.522-0.600)	0.568 (0.522-0.614)	0.585 (0.549-0.621)	0.573
CMS	0.599 (0.530-0.668)	0.560 (0.502-0.617)	0.655 (0.595-0.714)	0.610 (0.558-0.663)	0.606
* 95% confidence intervals for C-index in parentheses

## Sheet: Table S6
Table S6. CMS-Associated Radiogenomic Signature
No.	Radiomic Features	Coefficient	Explanation
1	original_glrlm_RunEntropy	0.0939731	Represents the uncertainty of the gray level run lengths in the original image. As its value increases, the heterogeneity and non-uniformity of the region of interest (ROI) also increase.
2	wavelet.HHL_glrlm_GrayLevelVariance	0.502247	Represents the graylevel variance of the specific wavelet domain and gray-level co-occurrence matrix. As its value increases, the heterogeneity and organizational complexity of the ROI also increase.
3	wavelet.HHL_glcm_Contrast	-0.718323	Represents the contrast of the gray-level co-occurrence matrix in the specific wavelet domain. As its value increases, it indicates that the boundaries of structures or textures in the ROI become sharper.
4	wavelet.HLL_glcm_InverseVariance	-0.0414013	Represents the inverse variance of the gray-level co-occurrence matrix in the specific wavelet domain. As its value increases, it indicates that the smoothness and uniformity of the ROI also increase.
5	original_gldm_DependenceVariance	0.0577986	Represents the dependence variance of the gray-level difference matrix in the original image. As its value increases, the heterogeneity and non-uniformity of the ROI also increase.
6	wavelet.HLH_gldm_DependenceVariance	-0.0714943	Represents the variance of the gray-level dependence matrix in the specific wavelet domain. As its value increases, it indicates that the heterogeneity and non-uniformity of the ROI also increase.
7	log.sigma.4.0.mm.3D_glcm_Idn	-0.0710532	Represents the inverse difference normalized of the specific 3D gray-level co-occurrence matrix. As its value increases, it indicates an increase in the consistency of texture in the organizational structure of the ROI.
8	log.sigma.5.0.mm.3D_glcm_Idn	-0.122287	Represents the inverse difference normalized of the specific 3D gray-level co-occurrence matrix. As its value increases, the consistency of texture in the ROI structure increases.
9	wavelet.HHH_glszm_ZoneEntropy	-0.0164663	Represents the zone entropy of the gray-level zone matrix in the specific wavelet domain. As its value increases, the complexity and heterogeneity of texture structures in the ROI increase.
10	wavelet.LLH_glcm_Idn	0.354046	Represents the inverse difference normalized of the gray-level co-occurrence matrix in the specific wavelet domain. As its value increases, the consistency of texture in the organizational structure of the ROI increases.
11	wavelet.LLH_glszm_LowGrayLevelZoneEmphasis	0.142058	Represents the low gray-level zone emphasis of the gray-level size zone matrix in the specific wavelet domain. As its value increases, it indicates a greater emphasis on regions with lower gray levels in the texture structure of the ROI.
12	wavelet.LLH_glcm_Idmn	0.0121537	Represents the inverse difference moment normalized of the gray-level co-occurrence matrix in the specific wavelet domain. As its value increases, the texture in the ROI becomes more uniform, with less variation across different regions.
13	wavelet.HHH_glszm_SmallAreaEmphasis	0.198386	Represents the small area emphasis of the gray-level size zone matrix in the specific wavelet domain. As its value increases, it indicates finer textures in the ROI.
14	wavelet.LLL_gldm_DependenceEntropy	0.118709	Represents the dependence entropy of the gray-level size zone matrix in the specific wavelet domain. As its value increases, there is greater uncertainty in the dependence of gray levels between pixels in the ROI, resulting in a more complex texture structure.
15	original_glcm_Imc2	-0.222403	Represents the information measure of correlation for the gray-level co-occurrence matrix in the original image. As its value increases, the correlation of grayscale levels between pairs of pixels in the ROI also increases.
16	log.sigma.1.0.mm.3D_gldm_DependenceNonUniformityNormalized	0.179728	Represents the normalized dependence non-uniformity of the specific 3D gray-level size matrix. As its value increases, the heterogeneity and non-uniformity of the ROI also increase.
17	original_shape_Sphericity	0.0498571	Represents the sphericity of the ROI in the original image. As its value increases, the degree of sphericity in the ROI also increases.
18	wavelet.HHH_glcm_Imc2	0.279284	Represents the information measure of correlation for the gray-level co-occurrence matrix in the specific wavelet domain. As its value increases, the correlation of grayscale levels between pairs of pixels in the ROI also increases.
19	log.sigma.2.0.mm.3D_firstorder_Skewness	-0.00189289	Represents the skewness of the first-order features of the specific 3D grayscale histogram. A positive value indicates a heavier distribution on the right side of the ROI grayscale values, while a negative value indicates a heavier distribution on the left side.
20	log.sigma.3.0.mm.3D_glrlm_ShortRunLowGrayLevelEmphasis	-0.581586	Represents the joint distribution of short run lengths of lower gray levels in the specific 3D gray-level size co-occurrence matrix. As its value increases, it indicates an increased contribution of pixel pairs with lower gray levels in the short runs of the ROI.
21	log.sigma.3.0.mm.3D_gldm_SmallDependenceLowGrayLevelEmphasis	0.738969	Represents the joint distribution of small dependence and lower gray levels in the specific 3D gray-level size zone matrix. As its value increases, it indicates an increased contribution of pixel pairs with small dependence and lower gray levels in the ROI.

## Sheet: Table S7
Table S7. Factor Analysis for CMS-Associated Radiogenomic Signature
Univariate COX Proportional Hazard Regression Analysis
	Training		Validation
	HR(95%CI)	P-Value	HR(95%CI)	P-Value
Risk Score	2.46 (1.65 - 3.68)	5.60*10-6	1.62 (1.09 - 2.42)	1.70*10-2
Sex (M vs. F)	1.45 (0.98 - 2.16)	6.40*10-2	1.41 (1.03 - 1.94)	3.20*10-2
Age	1.01 (0.99 - 1.02)	3.90*10-1	1.01 (0.99 - 1.02)	4.70*10-1
TNM Stage	3.54 (2.68 - 4.69)	7.30*10-22	3.05 (2.50 - 3.72)	5.70*10-30
MMR Status	0.60 (0.22 - 1.64)	3.20*10-1	0.60 (0.35 - 1.01)	5.00*10-2
Multivariate COX Proportional Hazard Regression Analysis
	Training		Validation
	HR(95%CI)	P-Value	HR(95%CI)	P-Value
Risk Score	1.93 (1.29 - 2.90)	1.50*10-3	1.51 (1.01 - 2.26)	4.30*10-2
Sex (M vs. F)	NA	NA	1.41 (1.02 - 1.94)	3.50*10-2
Age	NA	NA	NA	NA
TNM Stage	3.34 (2.52 - 4.42)	3.30*10-17	3.03 (2.48 - 3.70)	1.80*10-27
MMR Status	NA	NA	NA	NA
* M, Male; F, Femal; MMR, Mismatch repair; HR, Hazards ratio; CI, Confidence interval

## Sheet: Table S8
Table S8. Radiogenomics Signature SHAP Feature Importance
No.	Radiomics Feature	SHAP Value
1	wavelet.HHL_glcm_Contrast	1.61941
2	log.sigma.3.0.mm.3D_gldm_SmallDependenceLowGrayLevelEmphasis	1.50238
3	wavelet.HHL_glrlm_GrayLevelVariance	1.14791
4	log.sigma.3.0.mm.3D_glrlm_ShortRunLowGrayLevelEmphasis	1.05244
5	wavelet.LLH_glcm_Idn	0.53348
6	wavelet.HHH_glcm_Imc2	0.505579
7	original_glcm_Imc2	0.324024
8	wavelet.HHH_glszm_SmallAreaEmphasis	0.304229
9	log.sigma.1.0.mm.3D_gldm_DependenceNonUniformityNormalized	0.292334
10	log.sigma.5.0.mm.3D_glcm_Idn	0.261132
11	wavelet.LLH_glszm_LowGrayLevelZoneEmphasis	0.237977
12	wavelet.LLL_gldm_DependenceEntropy	0.188662
13	original_glrlm_RunEntropy	0.156498
14	log.sigma.4.0.mm.3D_glcm_Idn	0.13667
15	wavelet.HLH_gldm_DependenceVariance	0.130201
16	original_gldm_DependenceVariance	0.102981
17	original_shape_Sphericity	0.0750128
18	wavelet.HLL_glcm_InverseVariance	0.0674312
19	wavelet.HHH_glszm_ZoneEntropy	0.0336372
20	wavelet.LLH_glcm_Idmn	0.0192292
21	log.sigma.2.0.mm.3D_firstorder_Skewness	0.00305917
